# Supplementary material for: Mortality of individuals with antemortem genetic testing for PRNP variants in the United States, 1998–2024
Source: medRxiv. 2025 Oct 9:2025.10.03.25337271. Preprint. [Version 2] doi: 10.1101/2025.10.03.25337271 (PMC12622085; doi:10.1101/2025.10.03.25337271)
Supplement: Supplement 2 [file media-2.xlsx]

## Sheet: contents
table_number

## Sheet: s01
variant

## Sheet: s02
status_at_test

## Sheet: s03
sex

## Sheet: s04
autopsy_status

## Sheet: s05
public_records_found

## Sheet: s06
type_of_death_evidence_found

## Sheet: s07
obituary_cause_information

## Sheet: s08
category

## Sheet: s09
column_name

[truncated: 15 more sheets: s10, s11, s12, s13, s14, s15, s16, s17, s18, s19, s20, s21, s22, s23, s24]
